# Supplementary material for: Acute lymphocytic myocarditis characterized by cardiogenic shock and conduction system abnormalities in patients with Hashimoto’s thyroiditis: a case report and review of literature
Source: Eur Heart J Case Rep. 2024 Jun 11;8(6):ytae268. doi: 10.1093/ehjcr/ytae268 (PMC11168444; doi:10.1093/ehjcr/ytae268)
Supplement: ytae268_Supplementary_Data [file ytae268_supplementary_data.zip]

Archive with 3 entries (3 files):
- Video 3.mp4
- Video 1.mov
- Video 2.mp4
